# Supplementary material for: Storage Effects on Bioactive Phenols in Calabrian Monovarietal Extra Virgin Olive Oils Based on the EFSA Health Claim
Source: Foods. 2023 Oct 17;12(20):3799. doi: 10.3390/foods12203799 (PMC10606493; doi:10.3390/foods12203799)
Supplement: Supplementary file 1 [file foods-12-03799-s001.zip]

Archive with 1 entries (1 files):
- foods-2661105-supplementary.pdf
